# Supplementary material for: Design and Reproducibility of a Mini-Survey to Evaluate the Quality of Food Intake (Mini-ECCA) in a Mexican Population
Source: Nutrients. 2018 Apr 23;10(4):524. doi: 10.3390/nu10040524 (PMC5946309; doi:10.3390/nu10040524)
Supplement: Supplementary file 1 [file nutrients-10-00524-s001.zip]

Archive with 5 entries (4 files):
- Presentation S1 Mini-ECCAΓÇÖs visual aid for food quantity estimation.pdf
- __MACOSX/
- __MACOSX/._Presentation S1 Mini-ECCAΓÇÖs visual aid for food quantity estimation.pdf
- Table S1 Mini-ECCA survey.pdf
- __MACOSX/._Table S1 Mini-ECCA survey.pdf
